# Supplementary material for: Comparison of PB1-F2 Proximity Interactomes Reveals Functional Differences between a Human and an Avian Influenza Virus
Source: Viruses. 2023 Jan 24;15(2):328. doi: 10.3390/v15020328 (PMC9961899; doi:10.3390/v15020328)
Supplement: Supplementary file 1 [file viruses-15-00328-s001.zip]

Archive with 1 entries (1 files):
- viruses-2106004-supplementary.pdf
